# Supplementary material for: COVID-19 Vaccine Education (CoVE) for Health and Care Workers to Facilitate Global Promotion of the COVID-19 Vaccines
Source: Int J Environ Res Public Health. 2022 Jan 7;19(2):653. doi: 10.3390/ijerph19020653 (PMC8775929; doi:10.3390/ijerph19020653)
Supplement: Supplementary file 1 [file ijerph-19-00653-s001.zip]

Archive with 9 entries (8 files):
- Supp Files/
- Supp Files/File S4_Interview topic guide.pdf
- __MACOSX/Supp Files/._File S4_Interview topic guide.pdf
- Supp Files/File S1_Stage 1 specification review form.pdf
- __MACOSX/Supp Files/._File S1_Stage 1 specification review form.pdf
- Supp Files/File S3_Survey items.pdf
- __MACOSX/Supp Files/._File S3_Survey items.pdf
- Supp Files/File S2_Stage 2 media review forms.pdf
- __MACOSX/Supp Files/._File S2_Stage 2 media review forms.pdf
